# Supplementary material for: Associations of Problematic Internet Use, Weight-Related Self-Stigma, and Nomophobia with Physical Activity: Findings from Mainland China, Taiwan, and Malaysia
Source: Int J Environ Res Public Health. 2022 Sep 25;19(19):12135. doi: 10.3390/ijerph191912135 (PMC9566738; doi:10.3390/ijerph191912135)
Supplement: Supplementary file 1 [file ijerph-19-12135-s001.zip]

Archive with 1 entries (1 files):
- ijerph-1831208-supplementary.pdf
